# Supplementary material for: Development of Semi-Automated Image-Based Analysis Tool for CBCT Evaluation of Alveolar Ridge Changes After Tooth Extraction
Source: Bioengineering (Basel). 2025 Mar 18;12(3):307. doi: 10.3390/bioengineering12030307 (PMC11939539; doi:10.3390/bioengineering12030307)
Supplement: Supplementary file 1 [file bioengineering-12-00307-s001.zip]

Archive with 1 entries (1 files):
- bioengineering-3505547-supplementary.pdf
